# Supplementary material for: Modulatory Effects of A1 Milk, A2 Milk, Soy, and Egg Proteins on Gut Microbiota and Fermentation
Source: Microorganisms. 2023 May 3;11(5):1194. doi: 10.3390/microorganisms11051194 (PMC10223512; doi:10.3390/microorganisms11051194)
Supplement: Supplementary file 1 [file microorganisms-11-01194-s001.zip]

Archive with 1 entries (1 files):
- microorganisms-2302558-supplementary final.pdf
